# Supplementary material for: Insignificant effects of loss of heterozygosity in HLA in the efficacy of immune checkpoint blockade treatment
Source: Genes Genomics. 2022 Feb 2;44(4):509–15. doi: 10.1007/s13258-021-01207-8 (PMC8921140; doi:10.1007/s13258-021-01207-8)
Supplement: Supplementary file 1 — Supplementary file1 (XLSX 32 KB) [file 13258_2021_1207_MOESM1_ESM.xlsx]

## Sheet: EGAD00001003977
Resource	tumor_type	treatment	Response	Response.before	RNA_SRR_Sample	Normal_SRR_sample	Tumor_SRR_sample	sample_ID	Info_treatment	Info_Response
EGAD00001003977	Urothelial	ICB	-	-	SAM4581bac493af	SAM04ca117e6106	SAMf38a49fde00e	Pt10140	anti-PD-1	NE
EGAD00001003977	Urothelial	ICB	-	-	SAM1f3c93814cb9	SAM0d7b455ac961	SAM9438effe2004	Pt10190	anti-PD-1	NE
EGAD00001003977	Urothelial	ICB	-	-	SAMa0ca029b7afd	SAM16f061e4d08d	SAM84e253f4b85d	Pt10314	anti-PD-1	NE
EGAD00001003977	Urothelial	ICB	-	-	SAM714285adf612	SAM2547ecb7eb2b	SAM0c310bd0f2b5	Pt10060	anti-PD-1	NE
EGAD00001003977	Urothelial	ICB	-	-	SAM8a42c0d59187	SAM2a99753b2c05	SAM1bf242c8d8d6	Pt10110	anti-PD-1	NE
EGAD00001003977	Urothelial	ICB	-	-	SAMaf7578d55754	SAM2e0a77d5cc0a	SAMe135d76d508b	Pt10357	anti-PD-1	NE
EGAD00001003977	Urothelial	ICB	-	-	SAMaff272833538	SAM3e651ad720fe	SAMabf8d1aabdb9	Pt10241	anti-PD-1	NE
EGAD00001003977	Urothelial	ICB	-	-	SAM8e43e9caf307	SAM40fb9c278b7a	SAM21620b22cbe3	Pt10285	anti-PD-1	NE
EGAD00001003977	Urothelial	ICB	-	-	SAM99b1f6a9534e	SAM40fb9c278b7a	SAM21620b22cbe3	Pt10285_2	anti-PD-1	NE
EGAD00001003977	Urothelial	ICB	-	-	SAM7edacb3deb65	SAM5116ce299861	SAM044aa9899fdc	Pt10038	anti-PD-1	NE
EGAD00001003977	Urothelial	ICB	-	-	SAM73b653ae20d1	SAM58341970a689	SAM774300de10be	Pt10053	anti-PD-1	NE
EGAD00001003977	Urothelial	ICB	-	-	SAM7ee2b6e4d6b3	SAM701d635d3514	SAMcbb84b42b8d4	Pt10045	anti-PD-1	NE
EGAD00001003977	Urothelial	ICB	-	-	SAM9b9d48b0b02c	SAM70cbcba5d0f1	SAMab7aed6f0ba9	Pt10039	anti-PD-1	NE
EGAD00001003977	Urothelial	ICB	-	-	SAMcee0fa8c05b4	SAMa3d898c2d348	SAM6770eea097e1	Pt10252	anti-PD-1	NE
EGAD00001003977	Urothelial	ICB	-	-	SAM17c45bf16bb6	SAMa66ae62603bd	SAMcc0d006edfff	Pt10102	anti-PD-1	NE
EGAD00001003977	Urothelial	ICB	-	-	SAM4edbe45817b3	SAMae4e6c3dd5fb	SAMd128ef8fbf09	Pt10282	anti-PD-1	NE
EGAD00001003977	Urothelial	ICB	-	-	SAMbd8ee73983b8	SAMaeb67f9d6420	SAMf54a1d6906d8	Pt10358	anti-PD-1	NE
EGAD00001003977	Urothelial	ICB	-	-	SAM5fc9ae0aed1f	SAMb18e215e6c14	SAMb3f8320fbc55	Pt10153	anti-PD-1	NE
EGAD00001003977	Urothelial	ICB	-	-	SAM7a9093b9c7e9	SAMb3efa6ebbc90	SAMa72e7afecd55	Pt10020	anti-PD-1	NE
EGAD00001003977	Urothelial	ICB	-	-	SAM698d8d76b934	SAMb8b77f1662fe	SAM2aca50e4b1f4	Pt10101	anti-PD-1	NE
EGAD00001003977	Urothelial	ICB	-	-	SAM31291c256373	SAMba7b09e9a69c	SAMa24087c4473b	Pt10263	anti-PD-1	NE
EGAD00001003977	Urothelial	ICB	-	-	SAM59289ca42c99	SAMcd4ed3fd8ce7	SAMced83a7535f6	Pt10057	anti-PD-1	NE
EGAD00001003977	Urothelial	ICB	-	-	SAM7746b76437e6	SAMdcc2a6f90a68	SAMcd18e37d46c3	Pt10203	anti-PD-1	NE
EGAD00001003977	Urothelial	ICB	-	-	SAMb8f13a0525a6	SAMdf07ff75dc4e	SAMa426f2581701	Pt10079	anti-PD-1	NE
EGAD00001003977	Urothelial	ICB	-	-	SAMf2ce197162ce	SAMe5cd95e01ad5	SAM00062359e230	Pt10255	anti-PD-1	NE
EGAD00001003977	Urothelial	ICB	-	-	SAM85e41e7f33f9	SAMe789c5558326	SAMbf4b385c5a09	Pt10264	anti-PD-1	NE
EGAD00001003977	Urothelial	ICB	-	-	SAM1bcc62d8290c	SAMee01f0c142fa	SAM19469ae16f37	Pt10210	anti-PD-1	NE
EGAD00001003977	Urothelial	ICB	-	-	SAMd5ab7fbfab4e	SAMf7af993ed180	SAM58bf75c6f4f5	Pt10027	anti-PD-1	NE
EGAD00001003977	Urothelial	ICB	-	-	SAM3f446449bf81	SAMfa957851f989	SAM39fd6bfe017a	Pt10198	anti-PD-1	NE
EGAD00001003977	Urothelial	ICB	NR	NR	SAMa424c75831b4	SAM014373fc572b	SAM1dcaf2f96cd9	Pt10240	anti-PD-1	PD
EGAD00001003977	Urothelial	ICB	NR	NR	SAM1fa6bcb7fc48	SAM0526e4563e64	SAMeaa5f92bc5fa	Pt10147	anti-PD-1	PD
EGAD00001003977	Urothelial	ICB	NR	NR	SAM63405b04ab2d	SAM077241d0228e	SAMe943e9feb1e0	Pt10132	anti-PD-1	PD
EGAD00001003977	Urothelial	ICB	NR	NR	SAM943df5cf15df	SAM07c786502ada	SAM7878d6296c7b	Pt10080	anti-PD-1	PD
EGAD00001003977	Urothelial	ICB	NR	NR	SAM7538ad9ff524	SAM0a74baaf1afd	SAMf8e92abc708d	Pt10212	anti-PD-1	SD
EGAD00001003977	Urothelial	ICB	NR	NR	SAMbda79f955628	SAM0c212e3b7235	SAMcf76a00a2772	Pt10065	anti-PD-1	SD
EGAD00001003977	Urothelial	ICB	NR	NR	SAM7bff231634e9	SAM0c76a59c3a4c	SAM13196d654b65	Pt10347	anti-PD-1	SD
EGAD00001003977	Urothelial	ICB	NR	NR	SAM36851bc8b9ae	SAM0e8bcb4772d5	SAM5c763bf21c25	Pt10294	anti-PD-1	SD
EGAD00001003977	Urothelial	ICB	NR	NR	SAM0257bbbbd388	SAM10f979f9617f	SAM3a7f0e81030f	Pt10232	anti-PD-1	SD
EGAD00001003977	Urothelial	ICB	NR	NR	SAM85f0a3ac1c45	SAM1118bd39eed5	SAMb4cc8f5b8806	Pt10098	anti-PD-1	PD
EGAD00001003977	Urothelial	ICB	NR	NR	SAM1e9c4d1d39ae	SAM1225afc02b10	SAM9536334dcaec	Pt10047	anti-PD-1	PD
EGAD00001003977	Urothelial	ICB	NR	NR	SAM36a9225b0222	SAM14be47d2de11	SAM407cdfab43a7	Pt10141	anti-PD-1	SD
EGAD00001003977	Urothelial	ICB	NR	NR	SAM47fc46c3d6be	SAM15e440f35794	SAM9966beaf42d3	Pt10035	anti-PD-1	SD
EGAD00001003977	Urothelial	ICB	NR	NR	SAMda4d892fddc8	SAM176ffb3ad240	SAM853aa0579d0e	Pt10290	anti-PD-1	PD
EGAD00001003977	Urothelial	ICB	NR	NR	SAM1f83ebd6be9b	SAM1aa3005cefa8	SAM2bb4cb189ae9	Pt10340	anti-PD-1	PD
EGAD00001003977	Urothelial	ICB	NR	NR	SAMa913c6139ec8	SAM1bf514ec4f88	SAMbb83f6d49553	Pt10304	anti-PD-1	SD
EGAD00001003977	Urothelial	ICB	NR	NR	SAMef0e3d2415fd	SAM1cde5a0a17e5	SAM2dffd79cf4b0	Pt10154	anti-PD-1	SD
EGAD00001003977	Urothelial	ICB	NR	NR	SAMc0d625a50eb8	SAM1d6917ed2133	SAM207c3ab1ecbd	Pt10043	anti-PD-1	SD
EGAD00001003977	Urothelial	ICB	NR	NR	SAM2c9586161ce6	SAM1d83608d62ac	SAM47f999b220d2	Pt10251	anti-PD-1	PD
EGAD00001003977	Urothelial	ICB	NR	NR	SAM2624229effe8	SAM228f93615b66	SAM955cfae313eb	Pt10071	anti-PD-1	PD
EGAD00001003977	Urothelial	ICB	NR	NR	SAMfed609955db9	SAM23b72d7ddff4	SAM5e6da28065ee	Pt10151	anti-PD-1	PD
EGAD00001003977	Urothelial	ICB	NR	NR	SAM0a0f2bac4b20	SAM2583622467f8	SAM95833d1e62c7	Pt10082	anti-PD-1	PD
EGAD00001003977	Urothelial	ICB	NR	NR	SAMe3210d3632b4	SAM259ba52a325d	SAMdfb4001d695a	Pt10268	anti-PD-1	PD
EGAD00001003977	Urothelial	ICB	NR	NR	SAM025b45c27e05	SAM27d6c03ca059	SAM7037ba003400	Pt10346	anti-PD-1	PD
EGAD00001003977	Urothelial	ICB	NR	NR	SAMf20b827dca51	SAM2a3c530b8c99	SAM0c314358578d	Pt10258	anti-PD-1	PD
EGAD00001003977	Urothelial	ICB	NR	NR	SAM110501d0eedb	SAM2a43f15ea3a4	SAM9c15f01c814b	Pt10299	anti-PD-1	PD
EGAD00001003977	Urothelial	ICB	NR	NR	SAM181b638b8248	SAM2af6ddf7fcd0	SAM20183c639a8c	Pt10056	anti-PD-1	PD
EGAD00001003977	Urothelial	ICB	NR	NR	SAMe7e4f7c076a7	SAM2b07d6c2feb7	SAMf2929148b58f	Pt10036	anti-PD-1	PD
EGAD00001003977	Urothelial	ICB	NR	NR	SAM45c8e6412c66	SAM2f4ddfec17fa	SAM09de495c1640	Pt10217	anti-PD-1	PD
EGAD00001003977	Urothelial	ICB	NR	NR	SAM6dd7ad1d797d	SAM2feab61d8f99	SAM3fd71fb7c67b	Pt10089	anti-PD-1	PD
EGAD00001003977	Urothelial	ICB	NR	NR	SAM5cc2d9036053	SAM30d70070d00d	SAMadecf2d7f178	Pt10180	anti-PD-1	PD
EGAD00001003977	Urothelial	ICB	NR	NR	SAM7aa01fc49a80	SAM32fc6976d0c1	SAM1a47d5e32105	Pt10370	anti-PD-1	PD
EGAD00001003977	Urothelial	ICB	NR	NR	SAMaabf4afe4213	SAM34922bac4753	SAM6fa3c1401bbd	Pt10159	anti-PD-1	PD
EGAD00001003977	Urothelial	ICB	NR	NR	SAM52500cabdd36	SAM3567a8d09c41	SAMa4aa917adef1	Pt10243	anti-PD-1	SD
EGAD00001003977	Urothelial	ICB	NR	NR	SAM5e3bae090b8c	SAM370a5dbdfcf3	SAM29134184df42	Pt10063	anti-PD-1	PD
EGAD00001003977	Urothelial	ICB	NR	NR	SAM9cafb905b36a	SAM37c679d0fcaf	SAM9814f6c3545e	Pt10359	anti-PD-1	PD
EGAD00001003977	Urothelial	ICB	NR	NR	SAM5fe7a81a39dd	SAM3b68af3b1a0b	SAM22f364f1b297	Pt10350	anti-PD-1	PD
EGAD00001003977	Urothelial	ICB	NR	NR	SAM28687037e4ff	SAM3c18578db256	SAMb4f38fe6bf59	Pt10028	anti-PD-1	SD
EGAD00001003977	Urothelial	ICB	NR	NR	SAMcabb6d58ff55	SAM3c3ee46dd020	SAM065265317a98	Pt10188	anti-PD-1	SD
EGAD00001003977	Urothelial	ICB	NR	NR	SAM9a2cf3c06fb3	SAM3f1a25ca0e28	SAMa31d9290f5eb	Pt10059	anti-PD-1	PD
EGAD00001003977	Urothelial	ICB	NR	NR	SAM80c6183220e6	SAM401c644a66be	SAM569f4c00b6c5	Pt10030	anti-PD-1	PD
EGAD00001003977	Urothelial	ICB	NR	NR	SAMe56c96c51190	SAM406f27fe89e9	SAM9834e7048b10	Pt10055	anti-PD-1	PD
EGAD00001003977	Urothelial	ICB	NR	NR	SAM18a4dabbc557	SAM4103e2721cc7	SAM9bbc0bbb069e	Pt10367	anti-PD-1	PD
EGAD00001003977	Urothelial	ICB	NR	NR	SAMdad5c29dc105	SAM41aa5003a237	SAM43ff31e5d86f	Pt10306	anti-PD-1	PD
EGAD00001003977	Urothelial	ICB	NR	NR	SAM1ac4e3dee297	SAM47e22e7f75fc	SAM5ca8deeeaf53	Pt10365	anti-PD-1	PD
EGAD00001003977	Urothelial	ICB	NR	NR	SAM62fb1388c871	SAM4b51daad7cc3	SAMe11717fd88a8	Pt10351	anti-PD-1	PD
EGAD00001003977	Urothelial	ICB	NR	NR	SAM0f956e757453	SAM4e4207b621c8	SAMc2c5330cd1ef	Pt10012	anti-PD-1	PD
EGAD00001003977	Urothelial	ICB	NR	NR	SAM9725303dce0c	SAM4f8bdc414ebc	SAM21ae9bb8b80b	Pt10286	anti-PD-1	PD
EGAD00001003977	Urothelial	ICB	NR	NR	SAM1c8b086175ca	SAM500944f5b6bf	SAMbbea1744310a	Pt10064	anti-PD-1	PD
EGAD00001003977	Urothelial	ICB	NR	NR	SAM87a8e18eb45b	SAM50a3e105f53f	SAM48cd8c11999d	Pt10339	anti-PD-1	PD
EGAD00001003977	Urothelial	ICB	NR	NR	SAMb0d11db9aa79	SAM520542833129	SAM2eebfc1efe8f	Pt10125	anti-PD-1	PD
EGAD00001003977	Urothelial	ICB	NR	NR	SAMc0ef41aa6c8b	SAM5266ea6b1a5d	SAM5eed9218c847	Pt10104	anti-PD-1	PD
EGAD00001003977	Urothelial	ICB	NR	NR	SAM415f36ad349e	SAM53234e9c9bcb	SAMc82a8fedc49b	Pt10048	anti-PD-1	PD
EGAD00001003977	Urothelial	ICB	NR	NR	SAM76a431ba6ce1	SAM54d54c7f4d99	SAM599a1f82fc22	Pt10300	anti-PD-1	PD
EGAD00001003977	Urothelial	ICB	NR	NR	SAM0d855cff64e6	SAM559626d9cfce	SAM7688b30afb19	Pt10003	anti-PD-1	PD
EGAD00001003977	Urothelial	ICB	NR	NR	SAM957378bd907f	SAM55e9a695fbd0	SAM74901a3e4945	Pt10216	anti-PD-1	PD
EGAD00001003977	Urothelial	ICB	NR	NR	SAMce39dd79b441	SAM564a9eefccd0	SAM1286d07658fe	Pt10022	anti-PD-1	PD
EGAD00001003977	Urothelial	ICB	NR	NR	SAM65afda25b920	SAM588250be73ab	SAM2414e2c812e4	Pt10329	anti-PD-1	SD
EGAD00001003977	Urothelial	ICB	NR	NR	SAM9306c5c92444	SAM58b7b00b2878	SAM511a3f4c3919	Pt10129	anti-PD-1	PD
EGAD00001003977	Urothelial	ICB	NR	NR	SAMd4c0837b0997	SAM5ad3ffce2bcc	SAMd05ffbf648af	Pt10305	anti-PD-1	PD
EGAD00001003977	Urothelial	ICB	NR	NR	SAM18bc1078bc15	SAM5ae9aec3b7e1	SAM8583b48e0b67	Pt10015	anti-PD-1	PD
EGAD00001003977	Urothelial	ICB	NR	NR	SAM5234688806a7	SAM5cd79fff7063	SAMd260a4364d12	Pt10013	anti-PD-1	PD
EGAD00001003977	Urothelial	ICB	NR	NR	SAM49d48750e294	SAM5cd8ebed2676	SAM9e7f6c03a642	Pt10227	anti-PD-1	PD
EGAD00001003977	Urothelial	ICB	NR	NR	SAMb8070b7937e7	SAM5f2b7b61424c	SAM29122bb32065	Pt10127	anti-PD-1	SD
EGAD00001003977	Urothelial	ICB	NR	NR	SAM6cbc10abddb0	SAM6441bcc77650	SAM3b1b5c600f68	Pt10010	anti-PD-1	PD
EGAD00001003977	Urothelial	ICB	NR	NR	SAMd135d5867fe3	SAM65d9fd1ad2d1	SAM1c75dd86a9bf	Pt10106	anti-PD-1	PD
EGAD00001003977	Urothelial	ICB	NR	NR	SAMdcae54fcd7fa	SAM665e183f98d4	SAM6a87f96cc150	Pt10284	anti-PD-1	SD
EGAD00001003977	Urothelial	ICB	NR	NR	SAMe07c4560772d	SAM6793028296fd	SAM142a684541d8	Pt10353	anti-PD-1	PD
EGAD00001003977	Urothelial	ICB	NR	NR	SAM1a87df750b9d	SAM67f84b2c1158	SAMa0165f7324f9	Pt10279	anti-PD-1	SD
EGAD00001003977	Urothelial	ICB	NR	NR	SAMe41b1e773582	SAM68ad6efc1cbe	SAM46be74a6077a	Pt10184	anti-PD-1	PD
EGAD00001003977	Urothelial	ICB	NR	NR	SAMcb132b0cdd2c	SAM69e348823701	SAM7772240591f0	Pt10066	anti-PD-1	PD
EGAD00001003977	Urothelial	ICB	NR	NR	SAM18be5b395318	SAM6d75a3dbee5f	SAMb66600949019	Pt10040	anti-PD-1	PD
EGAD00001003977	Urothelial	ICB	NR	NR	SAMd2492b2a31bb	SAM6dae0babee68	SAM053cbb50a864	Pt10008	anti-PD-1	PD
EGAD00001003977	Urothelial	ICB	NR	NR	SAM8b4b8b0f9e73	SAM6e1dbbebcf47	SAMf9b089a845ed	Pt10199	anti-PD-1	SD
EGAD00001003977	Urothelial	ICB	NR	NR	SAM0a7c2091dd56	SAM6e6f9f80623b	SAM905c5b0122e6	Pt10033	anti-PD-1	PD
EGAD00001003977	Urothelial	ICB	NR	NR	SAM49f9b2e57aa5	SAM6f5725db2d00	SAM0d355521166a	Pt10037	anti-PD-1	PD
EGAD00001003977	Urothelial	ICB	NR	NR	SAMbe83eae4026e	SAM70f37de5c7f7	SAM65c74c32883c	Pt10246	anti-PD-1	PD
EGAD00001003977	Urothelial	ICB	NR	NR	SAMeb29625f76a5	SAM742e50af60da	SAMf32e8b869fe2	Pt10325	anti-PD-1	PD
EGAD00001003977	Urothelial	ICB	NR	NR	SAMd86389d0d768	SAM74edb537bdd3	SAMd239041858b4	Pt10310	anti-PD-1	PD
EGAD00001003977	Urothelial	ICB	NR	NR	SAM63b2189c36d7	SAM7501c996383c	SAM0a9e4b8cd65d	Pt10209	anti-PD-1	PD
EGAD00001003977	Urothelial	ICB	NR	NR	SAM2bba8cb35e48	SAM75ffd2f5e2ee	SAM2e0668862114	Pt10262	anti-PD-1	PD
EGAD00001003977	Urothelial	ICB	NR	NR	SAM29da928587ad	SAM76d1222c1b11	SAM8ee11e1aafcf	Pt10107	anti-PD-1	PD
EGAD00001003977	Urothelial	ICB	NR	NR	SAM7893196e0e89	SAM78cab3599bc8	SAMe1ee6cd5bdf8	Pt10069	anti-PD-1	PD
EGAD00001003977	Urothelial	ICB	NR	NR	SAM961d04c42bd9	SAM792b386a473e	SAMe45f78abe941	Pt10034	anti-PD-1	PD
EGAD00001003977	Urothelial	ICB	NR	NR	SAMab8052a03398	SAM7a558e6a62e9	SAMc08c63653756	Pt10019	anti-PD-1	SD
EGAD00001003977	Urothelial	ICB	NR	NR	SAM6964a6d7b967	SAM7cde1660adca	SAM5111ff62bfb0	Pt10192	anti-PD-1	PD
EGAD00001003977	Urothelial	ICB	NR	NR	SAM36d87392593b	SAM80957513416e	SAM6196f89bd7b3	Pt10014	anti-PD-1	SD
EGAD00001003977	Urothelial	ICB	NR	NR	SAM2f228939632f	SAM84dc02600301	SAM356f2d60ccab	Pt10242	anti-PD-1	PD
EGAD00001003977	Urothelial	ICB	NR	NR	SAM9fb814c22bdb	SAM85334aa5d37e	SAMfbcb0ebc1816	Pt10088	anti-PD-1	SD
EGAD00001003977	Urothelial	ICB	NR	NR	SAM1ab1b28d9f2b	SAM88df79be5ea8	SAM7c838bf2dd69	Pt10114	anti-PD-1	PD
EGAD00001003977	Urothelial	ICB	NR	NR	SAMad83c9c53537	SAM8bac36013dfc	SAM8559f43a5bbe	Pt10372	anti-PD-1	PD
EGAD00001003977	Urothelial	ICB	NR	NR	SAM75142fcab9df	SAM8e1b5fdb8468	SAMd0512c6eddea	Pt10270	anti-PD-1	PD
EGAD00001003977	Urothelial	ICB	NR	NR	SAM7114d99032ec	SAM8ea4c46ad1fc	SAM83f0ee92f6cd	Pt10111	anti-PD-1	PD
EGAD00001003977	Urothelial	ICB	NR	NR	SAMe5bc41772bc9	SAM8f48b4ce6de8	SAM4b493539a6b9	Pt10076	anti-PD-1	PD
EGAD00001003977	Urothelial	ICB	NR	NR	SAM2e7aa8fa0ab3	SAM912c945e6d36	SAM421ab258276b	Pt10172	anti-PD-1	PD
EGAD00001003977	Urothelial	ICB	NR	NR	SAMd636e3461955	SAM95d2c8b3c789	SAM5dc95ba08beb	Pt10221	anti-PD-1	PD
EGAD00001003977	Urothelial	ICB	NR	NR	SAMa1e62d323e1d	SAM97bf2bc76665	SAM138faaa469fa	Pt10321	anti-PD-1	SD
EGAD00001003977	Urothelial	ICB	NR	NR	SAMb963dda93cfd	SAM997adcf82085	SAMf926c4083c5b	Pt10281	anti-PD-1	PD
EGAD00001003977	Urothelial	ICB	NR	NR	SAMaf42c1541269	SAM9c877ca9b020	SAMd7884c8cbe7e	Pt10178	anti-PD-1	SD
EGAD00001003977	Urothelial	ICB	NR	NR	SAMa9ca8536d2b1	SAM9cac58a7313f	SAMebcb9b8d3171	Pt10330	anti-PD-1	SD
EGAD00001003977	Urothelial	ICB	NR	NR	SAMf2aae1443f67	SAM9ccd3ead8df0	SAMe661f506b571	Pt10253	anti-PD-1	PD
EGAD00001003977	Urothelial	ICB	NR	NR	SAM563d6233dfa2	SAM9cecf70378bc	SAM9baa0f7fe563	Pt10311	anti-PD-1	PD
EGAD00001003977	Urothelial	ICB	NR	NR	SAM81b71522417a	SAM9f42b849d1ee	SAM75db0b087a3c	Pt10081	anti-PD-1	PD
EGAD00001003977	Urothelial	ICB	NR	NR	SAM2070b416069c	SAMa026d3d6bfbb	SAM87660d8ec5aa	Pt10026	anti-PD-1	SD
EGAD00001003977	Urothelial	ICB	NR	NR	SAM6780ed436b55	SAMa0fbd2a25e96	SAMd0aa1a9f8aaa	Pt10167	anti-PD-1	PD
EGAD00001003977	Urothelial	ICB	NR	NR	SAMf82bbdc267c8	SAMa2283bab750e	SAMf56acd4992bd	Pt10361	anti-PD-1	PD
EGAD00001003977	Urothelial	ICB	NR	NR	SAMa321770ac31c	SAMa38f1a2db1c8	SAMfa926ad3dc0e	Pt10369	anti-PD-1	PD
EGAD00001003977	Urothelial	ICB	NR	NR	SAM822b226466a1	SAMa3a1218a7387	SAM7d725637605a	Pt10133	anti-PD-1	SD
EGAD00001003977	Urothelial	ICB	NR	NR	SAM99a46b9eec27	SAMa45e5d7ba601	SAM92c9bc2cfd22	Pt10236	anti-PD-1	PD
EGAD00001003977	Urothelial	ICB	NR	NR	SAM19fec8f3b3bd	SAMa8abb240f27f	SAM6fec49b323f7	Pt10024	anti-PD-1	PD
EGAD00001003977	Urothelial	ICB	NR	NR	SAMa1871f491b02	SAMaab2149f7648	SAM2f847f5229aa	Pt10108	anti-PD-1	PD
EGAD00001003977	Urothelial	ICB	NR	NR	SAM23aa15d4a0b0	SAMb1efda3d8946	SAM42fc354f4070	Pt10135	anti-PD-1	PD
EGAD00001003977	Urothelial	ICB	NR	NR	SAM166a419a4e5a	SAMb26cb9bbdada	SAM44dd7e03fca8	Pt10173	anti-PD-1	PD
EGAD00001003977	Urothelial	ICB	NR	NR	SAM75f12d1a55fc	SAMb53ac86972e4	SAMf352f70e8d70	Pt10052	anti-PD-1	SD
EGAD00001003977	Urothelial	ICB	NR	NR	SAM31f41dd0d6ca	SAMb5977cf42658	SAM3c6a26cccbfb	Pt10334	anti-PD-1	SD
EGAD00001003977	Urothelial	ICB	NR	NR	SAM3b1066e5801b	SAMb5e321be9a34	SAM6fa879f58fcf	Pt10120	anti-PD-1	SD
EGAD00001003977	Urothelial	ICB	NR	NR	SAMba1a34b5a060	SAMb6371273a7ea	SAM86612509ee18	Pt10277	anti-PD-1	PD
EGAD00001003977	Urothelial	ICB	NR	NR	SAM1dda30f1c5be	SAMb9d868c38489	SAMa33a4b82856c	Pt10226	anti-PD-1	PD
EGAD00001003977	Urothelial	ICB	NR	NR	SAMb0a83e5fbde9	SAMba1b1e3e8e5c	SAM060f300ccd03	Pt10100	anti-PD-1	SD
EGAD00001003977	Urothelial	ICB	NR	NR	SAMc0da5d48686d	SAMba8fe67025fb	SAM2fe8d649838d	Pt10295	anti-PD-1	PD
EGAD00001003977	Urothelial	ICB	NR	NR	SAM23095936e611	SAMbae68d743d9c	SAMc4581149b73e	Pt10307	anti-PD-1	PD
EGAD00001003977	Urothelial	ICB	NR	NR	SAM2b672f4336c7	SAMbb0607bdfffa	SAM2d3a84ec1f9e	Pt10164	anti-PD-1	SD
EGAD00001003977	Urothelial	ICB	NR	NR	SAM3cb94b0d5297	SAMbca1f7ac4652	SAM044ef7ea402b	Pt10181	anti-PD-1	PD
EGAD00001003977	Urothelial	ICB	NR	NR	SAM978a587b207e	SAMbd905bfd4ce3	SAM7563a0729024	Pt10131	anti-PD-1	PD
EGAD00001003977	Urothelial	ICB	NR	NR	SAM4305ab968b90	SAMbecbf9814980	SAM70d89867cd7c	Pt10375	anti-PD-1	PD
EGAD00001003977	Urothelial	ICB	NR	NR	SAMe97af0feefdf	SAMbf1fc6a995fa	SAM0f84ce65a4e1	Pt10116	anti-PD-1	PD
EGAD00001003977	Urothelial	ICB	NR	NR	SAM9aa6a095a9d6	SAMbf223a5e9776	SAMe3956e36a4bc	Pt10171	anti-PD-1	PD
EGAD00001003977	Urothelial	ICB	NR	NR	SAM61b9d4d84c64	SAMc450b2fa1256	SAMe24a3b7c4abf	Pt10223	anti-PD-1	SD
EGAD00001003977	Urothelial	ICB	NR	NR	SAMc6eff056c89a	SAMc6a3ccaa3b8e	SAM17716c00a562	Pt10054	anti-PD-1	PD
EGAD00001003977	Urothelial	ICB	NR	NR	SAM7d2dfba6cd84	SAMc6c0aafd13ef	SAMe15c269df919	Pt10345	anti-PD-1	SD
EGAD00001003977	Urothelial	ICB	NR	NR	SAMdf3e42c8672a	SAMc7f296847e93	SAMf4a4567fd396	Pt10161	anti-PD-1	PD
EGAD00001003977	Urothelial	ICB	NR	NR	SAM5d989c86255e	SAMca292eaba4b0	SAMb44172ea5ab4	Pt10145	anti-PD-1	PD
EGAD00001003977	Urothelial	ICB	NR	NR	SAM94859b440b1d	SAMcb63ff4db008	SAMbf46930bd4ae	Pt10298	anti-PD-1	PD
EGAD00001003977	Urothelial	ICB	NR	NR	SAMa90d73f8d891	SAMcb7746f3f6b1	SAMcec475b47456	Pt10356	anti-PD-1	PD
EGAD00001003977	Urothelial	ICB	NR	NR	SAM716f54e468f4	SAMccfe4599422b	SAM3a34b26ea881	Pt10170	anti-PD-1	SD
EGAD00001003977	Urothelial	ICB	NR	NR	SAMc57eadb2d82b	SAMcd6ec872e467	SAMc0125b7760d6	Pt10271	anti-PD-1	PD
EGAD00001003977	Urothelial	ICB	NR	NR	SAM4501e41e4751	SAMce171828bcd4	SAMbab8f747e1be	Pt10105	anti-PD-1	PD
EGAD00001003977	Urothelial	ICB	NR	NR	SAM7829a341b9f3	SAMd5d38fb422b5	SAM3de1376e6953	Pt10146	anti-PD-1	PD
EGAD00001003977	Urothelial	ICB	NR	NR	SAMe94c30c30616	SAMd7f8b3d0f40a	SAM1bc3cb895fbb	Pt10195	anti-PD-1	SD
EGAD00001003977	Urothelial	ICB	NR	NR	SAM675a12a09c15	SAMd97f3f341728	SAMbc59a2bbe731	Pt10254	anti-PD-1	PD
EGAD00001003977	Urothelial	ICB	NR	NR	SAM5cfa1699bdb7	SAMda7f82ea2acf	SAMda5413eaf886	Pt10260	anti-PD-1	PD
EGAD00001003977	Urothelial	ICB	NR	NR	SAMdb3f50c9129c	SAMdab41478c0fe	SAMa72cd667fb8e	Pt10084	anti-PD-1	PD
EGAD00001003977	Urothelial	ICB	NR	NR	SAMdab9ca8fb5de	SAMdaf774f9d646	SAMaadbcfdd9601	Pt10119	anti-PD-1	PD
EGAD00001003977	Urothelial	ICB	NR	NR	SAM6662f5181f87	SAMdc0d639dc564	SAM8a3c3dff202b	Pt10303	anti-PD-1	PD
EGAD00001003977	Urothelial	ICB	NR	NR	SAM3e8baff50d7a	SAMdc343d8ae9a4	SAMa5adcc20cc3f	Pt10185	anti-PD-1	SD
EGAD00001003977	Urothelial	ICB	NR	NR	SAM18b9351e265a	SAMe0331d3f7486	SAM1806cb874033	Pt10025	anti-PD-1	PD
EGAD00001003977	Urothelial	ICB	NR	NR	SAM032c642382a7	SAMe3a2df8324d4	SAMa384aa3d21f0	Pt10166	anti-PD-1	PD
EGAD00001003977	Urothelial	ICB	NR	NR	SAMb8101c538753	SAMe57328af2c7d	SAMd36bf3decca8	Pt10280	anti-PD-1	SD
EGAD00001003977	Urothelial	ICB	NR	NR	SAM9539a4f19ebc	SAMe5cbf641bec6	SAM7abb894b8535	Pt10144	anti-PD-1	SD
EGAD00001003977	Urothelial	ICB	NR	NR	SAMbc8dc3a7b54e	SAMe8d2aae716c7	SAMd16b9b182ad7	Pt10087	anti-PD-1	PD
EGAD00001003977	Urothelial	ICB	NR	NR	SAM26104d5adc89	SAMe9cc905b2ba9	SAM5b4a08c2cd95	Pt10187	anti-PD-1	SD
EGAD00001003977	Urothelial	ICB	NR	NR	SAM7c67b05aa109	SAMeba12b8a0228	SAMc1c210630384	Pt10083	anti-PD-1	SD
EGAD00001003977	Urothelial	ICB	NR	NR	SAMd98bac0a070f	SAMed3b191fc334	SAM0a3dc831d462	Pt10224	anti-PD-1	PD
EGAD00001003977	Urothelial	ICB	NR	NR	SAM52e3fa3ad574	SAMed5c09618f25	SAMc03ba56e2236	Pt10118	anti-PD-1	PD
EGAD00001003977	Urothelial	ICB	NR	NR	SAM8e8ef2368dfa	SAMf0986c768318	SAMd4b205a66572	Pt10207	anti-PD-1	PD
EGAD00001003977	Urothelial	ICB	NR	NR	SAMe9ae8beb82fa	SAMf118d9f88b16	SAMec178dca37c7	Pt10317	anti-PD-1	PD
EGAD00001003977	Urothelial	ICB	NR	NR	SAMbfdffb97c446	SAMf5cd1bd84721	SAMafeb47759cbd	Pt10046	anti-PD-1	SD
EGAD00001003977	Urothelial	ICB	NR	NR	SAM0571f17f4045	SAMf7253c564841	SAM090052fc9da2	Pt10085	anti-PD-1	SD
EGAD00001003977	Urothelial	ICB	NR	NR	SAM5a2347c0498a	SAMf782904bd001	SAM5b409f107189	Pt10017	anti-PD-1	SD
EGAD00001003977	Urothelial	ICB	NR	NR	SAMe7bf6c015192	SAMf8fe05a82015	SAMea834713f29b	Pt10222	anti-PD-1	PD
EGAD00001003977	Urothelial	ICB	NR	NR	SAM12502d970c10	SAMfabbcea443a4	SAMcc4a679681c1	Pt10078	anti-PD-1	SD
EGAD00001003977	Urothelial	ICB	NR	NR	SAM7fb7a13c096b	SAMfd31c9acf15f	SAMd4331f7e2139	Pt10006	anti-PD-1	PD
EGAD00001003977	Urothelial	ICB	NR	NR	SAM6792d6e98068	SAMfeedc04fb3b2	SAM2a64e7554ff0	Pt10095	anti-PD-1	PD
EGAD00001003977	Urothelial	ICB	R	R	SAMd3bd67996035	SAM06f6eb153a4b	SAM2416cbab476e	Pt10205	anti-PD-1	CR
EGAD00001003977	Urothelial	ICB	R	R	SAM91c47b054ffb	SAM0a76a52d00f1	SAM1fe821e05583	Pt10162	anti-PD-1	PR
EGAD00001003977	Urothelial	ICB	R	R	SAM8a1b0e02ee42	SAM0dd79f19e9c6	SAM0e09e88fe12d	Pt10349	anti-PD-1	CR
EGAD00001003977	Urothelial	ICB	R	R	SAMe1eb5d988760	SAM0f14e1723d06	SAM850c4a5008c8	Pt10117	anti-PD-1	CR
EGAD00001003977	Urothelial	ICB	R	R	SAM25510f300d79	SAM18a1fd48dd35	SAM53dfae707235	Pt10124	anti-PD-1	CR
EGAD00001003977	Urothelial	ICB	R	R	SAM560f23d6a3ad	SAM1a602e65e844	SAM8dd0783cbb2f	Pt10355	anti-PD-1	CR
EGAD00001003977	Urothelial	ICB	R	R	SAMd43f8933066b	SAM1b6980757647	SAM5a9ebae5eb96	Pt10058	anti-PD-1	PR
EGAD00001003977	Urothelial	ICB	R	R	SAM2eb07dedf07f	SAM218c11222bea	SAM4486e80b44fa	Pt10336	anti-PD-1	PR
EGAD00001003977	Urothelial	ICB	R	R	SAMd027124354ce	SAM224309fb8235	SAM5bb0276b5efb	Pt10061	anti-PD-1	CR
EGAD00001003977	Urothelial	ICB	R	R	SAM31d9176e11fb	SAM265166315ea8	SAM975789292758	Pt10296	anti-PD-1	CR
EGAD00001003977	Urothelial	ICB	R	R	SAM97a00e0929fb	SAM3868ddbee43c	SAM5283b1fbeaf3	Pt10007	anti-PD-1	PR
EGAD00001003977	Urothelial	ICB	R	R	SAM6157c8f38b72	SAM387e01175254	SAM37b2e4816a89	Pt10235	anti-PD-1	PR
EGAD00001003977	Urothelial	ICB	R	R	SAM8533e5e261d6	SAM388fbd0039b7	SAMedfb10d26c38	Pt10269	anti-PD-1	PR
EGAD00001003977	Urothelial	ICB	R	R	SAMc1b27bc16435	SAM413a69eac56d	SAM5f0dfc7d91f1	Pt10230	anti-PD-1	PR
EGAD00001003977	Urothelial	ICB	R	R	SAM6f2a102a99df	SAM4235aa6cb00c	SAM372ea797d6ef	Pt10309	anti-PD-1	CR
EGAD00001003977	Urothelial	ICB	R	R	SAMcc7a42d87e9c	SAM4be01e2e9734	SAM3fb71e416d2f	Pt10149	anti-PD-1	PR
EGAD00001003977	Urothelial	ICB	R	R	SAM681e4bf7cf85	SAM4d26a1f741d3	SAM3c67aae1d454	Pt10156	anti-PD-1	PR
EGAD00001003977	Urothelial	ICB	R	R	SAMe50d15fde368	SAM55fc98fa1123	SAMc72d149d7c20	Pt10343	anti-PD-1	PR
EGAD00001003977	Urothelial	ICB	R	R	SAM203dcf14f927	SAM5ea2b58c0f9d	SAM98894f2272d2	Pt10157	anti-PD-1	CR
EGAD00001003977	Urothelial	ICB	R	R	SAM572f19794c96	SAM601968da7e59	SAM2cfc4f9487a8	Pt10248	anti-PD-1	CR
EGAD00001003977	Urothelial	ICB	R	R	SAM4caabd64e7fd	SAM6880e08ceb98	SAM2857eb8a7c07	Pt10213	anti-PD-1	PR
EGAD00001003977	Urothelial	ICB	R	R	SAM6cb230f208a8	SAM69f44ad45a24	SAM3a45c60dcb87	Pt10234	anti-PD-1	PR
EGAD00001003977	Urothelial	ICB	R	R	SAMa535fcdf18a0	SAM77af6f8601c5	SAM957057417dfe	Pt10371	anti-PD-1	PR
EGAD00001003977	Urothelial	ICB	R	R	SAMaaf505c36f93	SAM7a4ccc6b823d	SAM514ac3e96500	Pt10259	anti-PD-1	PR
EGAD00001003977	Urothelial	ICB	R	R	SAMd35318127278	SAM7dcf7ee5f508	SAMb12f925316b6	Pt10201	anti-PD-1	CR
EGAD00001003977	Urothelial	ICB	R	R	SAM771445e92421	SAM8534ff53de6c	SAMec8bcf9e4b67	Pt10165	anti-PD-1	CR
EGAD00001003977	Urothelial	ICB	R	R	SAMc919aebc7fdd	SAM8bd308c108e4	SAM0f15fc83345f	Pt10368	anti-PD-1	PR
EGAD00001003977	Urothelial	ICB	R	R	SAM670649e105b5	SAM8c8e7f91bea5	SAM7cbbbd77ea1e	Pt10148	anti-PD-1	CR
EGAD00001003977	Urothelial	ICB	R	R	SAM1f66db567eb5	SAM9e239d6efb77	SAMb05af5ac0d91	Pt10245	anti-PD-1	PR
EGAD00001003977	Urothelial	ICB	R	R	SAM548551ef782c	SAMa1eaa0493075	SAMbc117a194116	Pt10122	anti-PD-1	PR
EGAD00001003977	Urothelial	ICB	R	R	SAM27299aed7681	SAMa45f09fe9a76	SAMe3fe70c24e36	Pt10042	anti-PD-1	PR
EGAD00001003977	Urothelial	ICB	R	R	SAM58e7832f4e7d	SAMb8312cb9b548	SAM0fee3b8ffa06	Pt10244	anti-PD-1	PR
EGAD00001003977	Urothelial	ICB	R	R	SAMb15ac6e4c4ef	SAMb83d5491063e	SAMa226c623bc41	Pt10096	anti-PD-1	PR
EGAD00001003977	Urothelial	ICB	R	R	SAM07a93a28f801	SAMc28231d8550a	SAMd67b52e86dd8	Pt10174	anti-PD-1	PR
EGAD00001003977	Urothelial	ICB	R	R	SAM6ff654a20f98	SAMc5842f1170c6	SAMa944da1d58b4	Pt10202	anti-PD-1	CR
EGAD00001003977	Urothelial	ICB	R	R	SAMd3601288319e	SAMc8725d2a3cd2	SAM5534d462deb4	Pt10335	anti-PD-1	CR
EGAD00001003977	Urothelial	ICB	R	R	SAM727c0e92a2a7	SAMc9650dbea09f	SAM67e0e273ff82	Pt10239	anti-PD-1	PR
EGAD00001003977	Urothelial	ICB	R	R	SAM2e9ac0b1b250	SAMcd6790b2b91d	SAM141c6aa56630	Pt10354	anti-PD-1	CR
EGAD00001003977	Urothelial	ICB	R	R	SAM3e04eb914f3d	SAMd1c9a5c738bb	SAM88db8a37af52	Pt10062	anti-PD-1	PR
EGAD00001003977	Urothelial	ICB	R	R	SAM14df63a65411	SAMd871c71e25a7	SAMe4ad5b53cfca	Pt10238	anti-PD-1	PR
EGAD00001003977	Urothelial	ICB	R	R	SAM14938611a2d3	SAMde745a6d6556	SAM27b0fe4bffdf	Pt10139	anti-PD-1	PR
EGAD00001003977	Urothelial	ICB	R	R	SAM0684af734db1	SAMe40375b0d1b1	SAM607380c05efa	Pt10041	anti-PD-1	PR
EGAD00001003977	Urothelial	ICB	R	R	SAMeaa477a5384b	SAMe437c3238a42	SAMa52bf6344c01	Pt10233	anti-PD-1	CR
EGAD00001003977	Urothelial	ICB	R	R	SAMbf1a3ae828e6	SAMe7ea45a8ee84	SAMa7045f0d8c36	Pt10090	anti-PD-1	CR
EGAD00001003977	Urothelial	ICB	R	R	SAM3b15b4c6311d	SAMe847c2fcbdae	SAM9fa12ff9aa66	Pt10267	anti-PD-1	CR
EGAD00001003977	Urothelial	ICB	R	R	SAM2570ff4aae6e	SAMeacb9ad6cc02	SAM86536e1d1bc5	Pt10029	anti-PD-1	PR
EGAD00001003977	Urothelial	ICB	R	R	SAMc1251c7bfee2	SAMf10490da3888	SAM501256729c30	Pt10196	anti-PD-1	PR
EGAD00001003977	Urothelial	ICB	R	R	SAM7d7c54623618	SAMf5cfd4ff5e37	SAM80bdc6e03573	Pt10049	anti-PD-1	PR
EGAD00001003977	Urothelial	ICB	R	R	SAM1abf01dd4544	SAMf6b53fb8deb7	SAM1206868035a1	Pt10093	anti-PD-1	PR
EGAD00001003977	Urothelial	ICB	R	R	SAMb2f1d0e54ece	SAMfac7af4b14e5	SAMaa5e183d6a16	Pt10073	anti-PD-1	PR
EGAD00001003977	Urothelial	ICB	R	R	SAM075e037d95bc	SAMfe01f8b700b4	SAM373a5697e3e6	Pt10273	anti-PD-1	PR
EGAD00001003977	Urothelial	ICB	R	R	SAMfb7aec7cb0e2	SAMfe9e53d8b1b7	SAMd04be3c7a379	Pt10265	anti-PD-1	PR
EGAD00001003977	Urothelial	ICB	R	R	SAM8884fe446d20	SAMff3bc72518ca	SAM942330861922	Pt10044	anti-PD-1	PR

## Sheet: GSE78220
Resource	tumor_type	treatment	Response	Response.before	RNA_SRR_Sample	Normal_SRR_sample	Tumor_SRR_sample	sample_ID	Info_treatment	Info_Response
GSE78220	melanoma	ICB	R	R	SRR3184281	SRR3083838	SRR3083837	Pt4	anti-PD-1	Partial Response
GSE78220	melanoma	ICB	R	R	SRR3184280	SRR3083840	SRR3083839	Pt2	anti-PD-1	Partial Response
GSE78220	melanoma	ICB	R	R	SRR3184291	SRR3083846	SRR3083845	Pt15	anti-PD-1	Partial Response
GSE78220	melanoma	ICB	R	R	SRR3184293	SRR3083848	SRR3083847	Pt19	anti-PD-1	Partial Response
GSE78220	melanoma	ICB	R	R	SRR3184286	SRR3083850	SRR3083849	Pt9	anti-PD-1	Complete Response
GSE78220	melanoma	ICB	R	R	SRR3184300	SRR3083852	SRR3083851	Pt28	anti-PD-1	Partial Response
GSE78220	melanoma	ICB	R	R	SRR3184289	SRR3083856	SRR3083855	Pt13	anti-PD-1	Complete Response
GSE78220	melanoma	ICB	R	R	SRR3184282	SRR3083858	SRR3083857	Pt5	anti-PD-1	Partial Response
GSE78220	melanoma	ICB	R	R	SRR3184283	SRR3083864	SRR3083863	Pt6	anti-PD-1	Partial Response
GSE78220	melanoma	ICB	R	R	SRR3184285	SRR4289714	SRR4289715	Pt8	anti-PD-1	Complete Response
GSE78220	melanoma	ICB	R	R	SRR3184298	SRR4289724	SRR4289725	Pt27	anti-PD-1	Complete Response
GSE78220	melanoma	ICB	R	R	SRR3184299	SRR4289724	SRR4289726	Pt27_2	anti-PD-1	Complete Response
GSE78220	melanoma	ICB	R	R	SRR3184304	SRR4289737	SRR4289738	Pt35	anti-PD-1	Partial Response
GSE78220	melanoma	ICB	R	R	SRR3184305	SRR4289741	SRR4289742	Pt37	anti-PD-1	Partial Response
GSE78220	melanoma	ICB	R	R	SRR3184306	SRR4289743	SRR4289744	Pt38	anti-PD-1	Partial Response
GSE78220	melanoma	ICB	NR	NR	SRR3184279	SRR3083867	SRR3083866	Pt1	anti-PD-1	Progressive Disease
GSE78220	melanoma	ICB	NR	NR	SRR3184290	SRR3083869	SRR3083868	Pt14	anti-PD-1	Progressive Disease
GSE78220	melanoma	ICB	NR	NR	SRR3184284	SRR3083871	SRR3083870	Pt7	anti-PD-1	Progressive Disease
GSE78220	melanoma	ICB	NR	NR	SRR3184294	SRR3083873	SRR3083872	Pt20	anti-PD-1	Progressive Disease
GSE78220	melanoma	ICB	NR	NR	SRR3184296	SRR3083875	SRR3083874	Pt23	anti-PD-1	Progressive Disease
GSE78220	melanoma	ICB	NR	NR	SRR3184301	SRR3083877	SRR3083876	Pt29	anti-PD-1	Progressive Disease
GSE78220	melanoma	ICB	NR	NR	SRR3184295	SRR3083879	SRR3083878	Pt22	anti-PD-1	Progressive Disease
GSE78220	melanoma	ICB	NR	NR	SRR3184297	SRR3083881	SRR3083880	Pt25	anti-PD-1	Progressive Disease
GSE78220	melanoma	ICB	NR	NR	SRR3184288	SRR3083883	SRR3083882	Pt12	anti-PD-1	Progressive Disease
GSE78220	melanoma	ICB	NR	NR	SRR3184287	SRR4289716	SRR4289717	Pt10	anti-PD-1	Progressive Disease
GSE78220	melanoma	ICB	NR	NR	SRR3184302	SRR4289729	SRR4289730	Pt31	anti-PD-1	Progressive Disease
GSE78220	melanoma	ICB	NR	NR	SRR3184303	SRR4289731	SRR4289732	Pt32	anti-PD-1	Progressive Disease

## Sheet: phs000452
Resource	tumor_type	treatment	Response	Response.before	RNA_SRR_Sample	Normal_SRR_sample	Tumor_SRR_sample	sample_ID	Info_treatment	Info_Response
phs000452	melanoma	ICB	NR	NR	SRR2672095	-	-	Pat20	Anti-CTLA4	PD; nonresponse
phs000452	melanoma	ICB	NR	R	SRR2701663	-	-	Pat91	Anti-CTLA4	SD; response
phs000452	melanoma	ICB	NR	NR	SRR2775133	SRR2680027	SRR2587585	Pat86	Anti-CTLA4	SD; nonresponse
phs000452	melanoma	ICB	NR	NR	SRR2689711	SRR2669737	SRR2587785	Pat03	Anti-CTLA4	PD; nonresponse
phs000452	melanoma	ICB	R	R	SRR2757338	SRR2763956	SRR2588053	Pat90	Anti-CTLA4	PR; response
phs000452	melanoma	ICB	NR	NR	SRR2780123	SRR2740097	SRR2588166	Pat44	Anti-CTLA4	PD; nonresponse
phs000452	melanoma	ICB	NR	NR	SRR3083781	SRR2730944	SRR2588422	Pat98	Anti-CTLA4	PD; nonresponse
phs000452	melanoma	ICB	NR	NR	SRR2755094	SRR2682770	SRR2589158	Pat25	Anti-CTLA4	PD; nonresponse
phs000452	melanoma	ICB	R	R	SRR2778056	SRR2764748	SRR2661602	Pat38	Anti-CTLA4	PR; response
phs000452	melanoma	ICB	NR	NR	SRR2751521	SRR2681066	SRR2663198	Pat40	Anti-CTLA4	PD; nonresponse
phs000452	melanoma	ICB	NR	NR	SRR2774280	SRR2766685	SRR2675035	Pat06	Anti-CTLA4	PD; nonresponse
phs000452	melanoma	ICB	NR	NR	SRR2777065	SRR2776116	SRR2677161	Pat45	Anti-CTLA4	PD; nonresponse
phs000452	melanoma	ICB	NR	NR	SRR2779097	SRR2668081	SRR2677297	Pat33	Anti-CTLA4	PD; nonresponse
phs000452	melanoma	ICB	NR	NR	SRR2777217	SRR2770912	SRR2679013	Pat46	Anti-CTLA4	PD; nonresponse
phs000452	melanoma	ICB	NR	R	SRR2779596	SRR2778467	SRR2679057	Pat123	Anti-CTLA4	SD; response
phs000452	melanoma	ICB	NR	NR	SRR2771617	SRR2756594	SRR2681131	Pat27	Anti-CTLA4	PD; long-survival
phs000452	melanoma	ICB	NR	NR	SRR2778609	SRR2718333	SRR2703695	Pat83	Anti-CTLA4	PD; long-survival
phs000452	melanoma	ICB	NR	NR	SRR2661579	SRR2773005	SRR2707236	Pat81	Anti-CTLA4	PD; nonresponse
phs000452	melanoma	ICB	NR	NR	SRR2780299	SRR2768667	SRR2717684	Pat16	Anti-CTLA4	PD; long-survival
phs000452	melanoma	ICB	R	R	SRR2780275	SRR2775312	SRR2723814	Pat04	Anti-CTLA4	PR; response
phs000452	melanoma	ICB	NR	NR	SRR2770872	SRR2724351	SRR2727854	Pat119	Anti-CTLA4	PD; long-survival
phs000452	melanoma	ICB	R	R	SRR2753064	SRR2777128	SRR2757072	Pat79	Anti-CTLA4	PR; response
phs000452	melanoma	ICB	R	R	SRR2665516	SRR2698019	SRR2757601	Pat39	Anti-CTLA4	CR; response
phs000452	melanoma	ICB	NR	R	SRR2674135	SRR2677014	SRR2765066	Pat80	Anti-CTLA4	SD; response
phs000452	melanoma	ICB	NR	R	SRR2712420	SRR2771490	SRR2765304	Pat88	Anti-CTLA4	SD; response
phs000452	melanoma	ICB	NR	NR	SRR2669446	SRR2729983	SRR2768790	Pat15	Anti-CTLA4	PD; nonresponse
phs000452	melanoma	ICB	NR	NR	SRR2777976	SRR2665211	SRR2771331	Pat36	Anti-CTLA4	PD; nonresponse
phs000452	melanoma	ICB	NR	NR	SRR2660032	SRR2682026	SRR2771788	Pat28	Anti-CTLA4	PD; long-survival
phs000452	melanoma	ICB	R	R	SRR2675767	SRR2780399	SRR2772336	Pat126	Anti-CTLA4	PR; response
phs000452	melanoma	ICB	R	R	SRR2771707	SRR2660259	SRR2772900	Pat47	Anti-CTLA4	CR; response
phs000452	melanoma	ICB	NR	R	SRR2689710	SRR2771231	SRR2773166	Pat02	Anti-CTLA4	SD; response
phs000452	melanoma	ICB	-	R	SRR2681702	SRR2766529	SRR2773533	Pat29	Anti-CTLA4	X; response
phs000452	melanoma	ICB	NR	NR	SRR2778466	SRR2763304	SRR2773626	Pat37	Anti-CTLA4	PD; nonresponse
phs000452	melanoma	ICB	NR	NR	SRR2778361	SRR2739282	SRR2773750	Pat08	Anti-CTLA4	PD; nonresponse
phs000452	melanoma	ICB	NR	NR	SRR2700736	SRR2696332	SRR2774183	Pat50	Anti-CTLA4	PD; nonresponse
phs000452	melanoma	ICB	NR	NR	SRR2771207	SRR2722193	SRR2774418	Pat14	Anti-CTLA4	PD; nonresponse
phs000452	melanoma	ICB	NR	NR	SRR3083584	SRR2779792	SRR2775592	Pat41	Anti-CTLA4	PD; nonresponse
phs000452	melanoma	ICB	NR	NR	SRR2771286	SRR2661956	SRR2776798	Pat43	Anti-CTLA4	PD; nonresponse
phs000452	melanoma	ICB	NR	NR	SRR2779183	SRR2778512	SRR2777326	Pat85	Anti-CTLA4	PD; nonresponse
phs000452	melanoma	ICB	NR	R	SRR2778078	SRR2774803	SRR2777655	Pat49	Anti-CTLA4	SD; response
phs000452	melanoma	ICB	NR	NR	SRR2772780	SRR2774637	SRR2777738	Pat118	Anti-CTLA4	PD; nonresponse
phs000452	melanoma	ICB	NR	NR	SRR2774182	SRR2685939	SRR2779901	Pat19	Anti-CTLA4	PD; nonresponse
